# Supplementary material for: Solvent Performance Evaluation of Heavy Oil in Coal–Oil Co-Liquefaction
Source: Int J Mol Sci. 2025 Jun 24;26(13):6048. doi: 10.3390/ijms26136048 (PMC12250110; doi:10.3390/ijms26136048)
Supplement: Supplementary file 1 [file ijms-26-06048-s001.zip]

Archive with 1 entries (1 files):
- ijms-3553938-supplementary.pdf
